# Supplementary material for: Intentional Insulin Omission (Diabulimia) in Patients with Insulin-Dependent Diabetes: An Eating Disorder? A Systematic Review
Source: J Clin Med. 2026 May 4;15(9):3518. doi: 10.3390/jcm15093518 (PMC13163752; doi:10.3390/jcm15093518)
Supplement: Supplementary file 1 [file jcm-15-03518-s001.zip]

Archive with 1 entries (1 files):
- jcm-4262857-supplementary.pdf
